# Supplementary material for: Advancing Type 2 Diabetes Prevention through Text-Messaging Interventions: A Narrative Review
Source: Curr Diab Rep. 2024 Dec 4;25(1):9. doi: 10.1007/s11892-024-01568-w (PMC11618152; doi:10.1007/s11892-024-01568-w)
Supplement: Supplementary file 1 — Supplementary Material 1 [file 11892_2024_1568_MOESM1_ESM.xlsx]

## Sheet: Article information
Advancing Type 2 Diabetes Prevention Through Text Messaging Interventions: A Narrative Review
Taynara Formagini 1, Christopher J. Gonzalez 2, Julie Dias 3, Elva M. Arredondo 4, Eric Hekler 5, Matthew J. O’Brien 6 1) Department of Family Medicine, University of California San Diego, San Diego, CA, United States; 2) Division of General Internal Medicine, Weill Cornell Medicine, New York, NY, United States; 3) Department of Biological Sciences, University of Central Florida, Orlando, FL, Uni…

## Sheet: Outcome studies
Author (year)	Title	Journal	Type of sampling	Study Design	Study Aim	U.S. based sample? State country	Data collection year	Sample size (final analytical sample)	rentention info (SMS intervention group)?	Gender of sample	Age	Race/ethnicity	Prediabetic participants?	Location	Reccruitment method	DPP content?	Intervention name?	Intervention content & development if available	SMS details (automated, tailored,etc)	Number of messages?	Intervention duration	SMS alone or additional components	Primary outcome	Secondary outcome	Primary outcome results	Secondary outcome results	Relevant limitantions	Comment on social/group support	Health equity comments	Other relevant info	cost
Brown S et al (2024)	Transitioning From an In-Person Intervention to Augmented Text Messaging During COVID-19 in Mexican Americans With Prediabetes: The Starr County Diabetes Prevention Randomized Clinical Trial	The Science of Diabetes Self-Management and Care	Those who had not completed the intervenion during covid received the text-messages	three-group comparison	(1) describe the process of modifying the in-person RGV-DPP intervention into a strategy delivered remotely during COVID-19 while maintaining curriculum content and cultural foci, (2) compare 3 cohorts (as previously described) on selected outcomes (eg, A1C, body mass index [BMI], rates of conversion to T2DM) to determine whether the remote strategy is as effective as the in-person intervention, …	Y	2020-2023	60 (SMS intervention participants) + 50 (In person) + 30 (control)	44 out of 60 (73%)	71% female	51 (mean, intervention [SMS group])	all Spanish-speaking Latinos	Y (by FPG, A1c or glucose tolerance)	Texas-Mexico border	participants previoulsy enrolled in a cluster randomized trial	no	Rio Grande Valley TM+ Intervention	designed to replace biweekly in-person support groups. The 10 text messages included links to 5-minute videos of the project registered nurse reviewing previously learned content, including recent diabetes prevention research; diabetes and COVID-19; tips for reaching dietary goals, such as timing of meals, reducing dietary fat, portion control, eating in restaurants including drive-through restau…	Automated text-messages	10 messages total	5 months (2 meesages/month) ; 24 months (follow-up)	Phone calls after the text-message (Within 24 hours of each RGV TM+ distribution, community workers called participants to verify access to links contained in the messages. Additional phone calls were made within 7 days of RGV TM+ distribution to answer questions, provide encouragement, and determine satisfaction with the modified strategy)	(unclear which ones are the primary outcome) progression to diabetes, fasting glucose, hemoglobin, waist-to-hip ratio, and BMI.	acculturation, psychological factors, lifestyle factors, and physiological/physical outcomes	No statistically significant cohort differences were found in fasting glucose, A1c, BMI and waist-to-hip ratio among the TM+ cohort compared with the other two cohorts (all in-person and control). The TM+ cohort had a lower diabetes conversion rate (22.2%) compared to the enhanced usual care (control) cohort (28%) but higher than the in-person program (which was 16.7%)	For the psychological factors of depression and eating self-efficacy, no significant differences were found among the 3 cohorts at 24 months. For lifestyle factors of alcohol intake, fat avoidance, and sedentary behaviors, no statistically significant cohort differences were found.	CHWs called participants 24 hours after sending each SMS, so difficult to decide if the outcomes were due to the SMS or the call (or both).	Social support might have occurred by interacting with CHWs on the phone	Participants were all from the Texas-mexico border	No description on how the SMS were developed or translated into Spanish/English	Not described
Cheung N et al (2024)	Randomised Controlled Trial of a Customised Text Messaging and Activity Monitor Program for Lifestyle Improvement after Gestational Diabetes	Nutrients	randomization	two-group RCT	to build on the pilot study and determine whether a text messaging support program, integrated with feedback from activity monitors, will improve the diabetes risk factors of PA, healthy diet and weight management following a GDM pregnancy.	N (Australia)	2021	57 intervention participants and 56 controls.	57 out of 88 (65%)	100% female	32 (mean, intervention)	Not relevant	N (women with previous gestational diabetes)	tertiary care hospitals	Participants with GDM were recruited whilst pregnant and during routine antenatal care by research assistant	no	Smart Mums with Smart Phones 2 (SMs2)	The message management engine selected messages from message banks based on prespecified algorithms. The intervention was designed giving consideration to theoretically based mechanisms of action that have been used to achieve lifestyle changes in chronic disease prevention, including the Theory of Reasoned Action, Social Cognitive Theory and the Health Belief Model. The text messages related to …	semi-personalised (addressing the participant by name in the messages) and customised , facilitated by the activity monitor data. Whilst the intent was that the messaging would be unidirectional, reply messages were monitored, and those of a clinical nature were escalated to a physician for review and action if necessary.	four text messages per week	6 months	SMS + feedback from an activity monitor (FitBit)	composite of weight, physical activity and dietary goals (composite score of these three variables)	three individual components of the Healthy Lifestyle Outcome”, BMI, weekly MVPA, the duration and intensity of breastfeeding, the likelihood of postnatal depression, the use of the activity monitor and whether an OGTT had been performed by 12 weeks post-partum (+ qualitative data on barriers and enablers to program participation)	12% of participants in the intervention arm and 11% in the control arm met the primary outcome by achieving the HLO target at 6 months (relative risk 1.15, 95%CI 0.41–3.20), (p = 0.79). Most women provided positive feedback about the SMS, and qualitatively reported that SMs2 motivated women to make healthier choices.	No differences were detected between the intervention and control participants for any of the secondary outcomes at 6 months. 14 out of 22 participants completed the qualitative interviews. f Other suggestions for improvement included having a participant support group or network, more positive feedback, the provision of specific weight goals, having midwife-led telephone contact and educational …		no SS component integrated but participants suggested having a participant support group as a potential improvement of the intervention to overcome barriers.	Eligibility included owning a smartphone for text-messaging (probably because of emojis?)	N/A	Not described
Arora S et al (2023)	Implementation and Evaluation of an Automated Text Message–Based Diabetes Prevention Program for Adults With Pre-diabetes	Journal of Diabetes Science and Technology	Non-random convenience sample	Pre-post single group	Evaluate the impact of the myAgileLife DPP on weight loss in a real-world health care setting.	Y	2017-2019	163 total (all intervention)	87 out of 163 (53%)	62% female	52 (mean)	Mostly non-Hispanic (55%) White (34%), Asian (14%), Black (6%) or other	Y (by FPG or A1c)	Large health care organization	EMR, lab data or provider referral	Y (26 sessions)	myAgileLife Diabetes Prevention Program	National Diabetes Education Program (NDEP) + expert opinion from an endocrinologist, a qualitative researcher, and a certified diabetes educator	automated scheduled, interactive, data-driven, and on-demand messages (keywords) +web-based resources/content + Live human coaching guidance	Up to 3 + lifestyle coach messages /day	12 months	SMS + webpage	Weight loss	Hba1c, minutes of PA + feasibility data (session attendance, program engagement)	Mean weight loss: 5.5% at six months (P < .001) and of 4.3% at 12 months (P < .001).	Decrease in HbA1c from 6.1 at baseline to 5.8 at 6 and 12 months (P < .001). No significant increases in PA. Of the 163 participants included in the primary analysis, 54% completed the 12-month program (Table 2). The mean program duration was 265 days (SD = 125) with two participants exceeding the 365-day mark. The mean number of attended sessions was 12 (SD = 8). For program engagement, particip…	No measure of diet, participants were self-selected (higher motivation). No in-person visits were required so they used self-reported weight info or info from medical visits. High drop-out (about 50%)	Participants had weekly interactions with lifestyle coaches (Each participant is assigned a certified DPP lifestyle coach who reaches out at least once per session, and more often if necessary, to discuss associated topics, content, and lifestyle change recommendations)	No mentions of culturally relevant content. 24% Hispanic and 6% Black. On the other hand, removing the need for any face-to-face interaction expands the potential reach of the program	Real-world implementation in a healthcare setting. The program seems very interactive between the SMS, life messages with a coach and website, with quizzes polls etc. Participants could also pair their personal monitoring devices (Fitness watches, fitness bands, and smart scales) so that their weight and activity data would be uploaded automatically by their device. Each participant was assigned …	Not described
Formagini T et al (2023)	A culturally and linguistically adapted text-message Diabetes Prevention Program for Latinos: Feasibility, acceptability, and preliminary effectiveness	Translational Behavioral Medicine	Non-random convenience sample	Pre-post single group	Assess the feasibility, acceptability, and preliminarily effectiveness of a culturally and linguistically adapted text-message DPP for Latinos.	Y	2020-2021	24 total (all intervention)	24 out of 26 (92%)	85% female	45 (median)	Hispanic/Latino	Y (by A1c)	Federally qualified health center	EMR + provider referral	Y	N	Adaption of Fischer et al + CAB (former DPP participants, coach, nutrition coach, therapist and personal trainer). The research team held seven 2-h meetings with the working group, which led to the adaptation of the messages to the Latino community living in the area, including the addition of traditional foods and references to local sites where participants could perform physical activity. The …	Automated text-messages + on-demand (keywords) + live SMS with a coach	Up to 3/day	6 months	SMS only	Weight loss + acceptability (satisfaction with program) + feasbility (presence of technical issues and frequency of the interaction with the program)	Hba1c, minutes of PA, waist circumference, diet quality	Mean body weight changed from 191.2 to 186.7 pounds (P = .004); 45.8% of participants lost ≥3%, and 29.2% lost ≥5% of body weight. All participants were very or extremely satisfied with the program (83.3% and 16.7%, respectively). Satisfaction with the responses to their free text-messages to the program was uncertain, and many participants responded “don’t know” when asked about this feature (66…	Waist circumference reduced 1.1 cm (P = .03)]. Self-reported physical activity frequency was increased (P = .003). No significant changes in diet quality. Average A1c did not change from baseline to follow-up, but 5 participants (20.8%) reversed their initial prediabetes glycemic level to normoglycemia (normal A1c) at the end of the intervention.	No statistically significant changes in diet quality were found but diet quality survey was not appropriate to Latinos. PA was self-reported; Small sample size	No SS except when the lifestyle coach had to call participants to remind them about sending their body weight weekly trhough text-messages	Culturally and linguistically adapted; Use of CAB to develop content; recruitment in a FQHC	Still required in-person visits to collect data; high retention.	Not described
Stewart J et al (2022)	DPPFit: Developing and Testing a Technology-Based Adaptation of the Diabetes Prevention Program (DPP) to Address Prediabetes in a Primary Care Setting	The Journal of the American Board of Family Medicine	Non-random convenience sample	Pre-post single group	Adapt the National Diabetes Prevention Program (N-DPP) into a pragmatic tool for primary care settings by using daily text messaging to deliver all N-DPP content, supplemented by Fitbit technology	Y	2019-2020	33	100%? Unclear	82% female	44 (mean)	Mostly Black (49%), White (39%)	Y (by FPG or A1c)	General internal medicine primary care clinic	EMR + provider referral +recruitment flyers	Y (16 core sessions)	DPPFit	The goal of the present research was to follow the 16 core sessions of the DPP by providing the program content in a more pragmatic way through SMS/MMS text messages delivered daily to participants. For example, week 1 of the intervention includes daily SMS/MMS messages corresponding to the DPP Participant Workbook Session 1. Messages included hyperlinks to additional information or media files i…	Automated text-messages + tailored messages from the FitBit App	daily but # not provided	4 months (6 month follow-up)	SMS + fitBit	Weight loss	BMI, PA, sedentary time	There was a significant decrease from baseline to 6-month follow-up in total weight (-3.3 kg, P = .026)	There was a significant decrease from baseline to 6-month in overall BMI (-1.25 kg/m2, P = .005). here were several statistically significant increases in physical activity. There was a 2 day increase in moderate days of physical activity a week between baseline and follow-up (95% CI: 0.4 to 3.6; P = .015) and a 1.5 day increase in vigorous days a week of physical activity (95% CI: 0.1 to 2.9; P …	PA was self-reported; small sample size. No data on acceptability or feasibility	manuscript mentions that the messages were meant to substitute for the behavioral strategies delivered by lifestyle coaches (e.g., reinforcement of performance accomplishment).	High % of Blacks in sample.	FitBit App was used to supplement text-messages, including adding PA monitoring, food consumption, etc.	The cost to transmit each daily SMS/MMS message is $0.02. The messaging platform's total cost for 113 days of messages (1 is welcome text; the next 112 days are the 16-week intervention) is $2.26 per participant. All Fitbit® devices use the same Fitbit® app interface, which is freely available. Therefore, the Fitbit® wearable cost is the primary cost for each DPPFit participant. The newest Fitbit…
Bootwong P et al (2022)	The Effects of Text Messages for Promoting Physical Activities in Prediabetes: A Randomized Controlled Trial	Telemedicine and e-Health	randomization	two-group RCT	test the effects of text messages for promoting physical activities in people with prediabetes.	N (Thailand)	2020	322 (162 intervention + 160 control)	160 out of 162 (99%)	56% female (overall)	47% 40-49 years old, 48% > 50 years old, 6% <40 years old (intervention)	Not relevant	Y (FPG)	Primary care unit	not described	no	no	Messages were developed by using the literature around physical activity for diabetes and rfined by individuals with prediabetes throgugh focus groups and interviews. Participants expressed a preference for encouraging messages. The text messages were grouped into topics promoting physical activity for people with prediabetes and were divided into six categories: (1) understanding their own probl…	automated	5 /week (Monday-Friday)	8 weeks (12 weeks follow-up)	SMS only (+ a PA brochure at baseline given to intervention and control)	Physical activity energy	weight, BMI, wais circunference and blood pressure	Mean physical activity energy was significantly increased in those who received text messages at8weeks,increasing 1,590.73 Metabolic Equivalent of Tasks (METs)/min/week (95% confidence interval [CI]: 837.72, 2343.75) in the intervention group and 407.39 METs/ min/weeks (95% CI:-267.59, 1082.36) in the control group with an adjusted mean difference of-1,183 METs/min/weeks (95% CI:-2190.11,-176.58,…	Mean waist circumstance increased-1.21cm. (95%CI:-1.81,-0.61) in the intervention group and increased -0.21cm. (95%CI:-0.76, 0.34)in the control group, with an adjusted mean difference of-1.00cm. (95%CI:0.19,1.81,p=0.02).At 12week followup, none of secondary outcome were statistically significantly different in compare between intervention and control group.	PA was self-reported and no changes in other outcomes, with an increase in waist circumference	no SS component integrated	unsure	Unsure why they included METs instead of minutes of PA. Only 2 participants were lost to follow-up! Suggests that drop-outs might be less common in SMS interventions	Not described
Khunti K et al (2021)	Promoting physical activity in a multi-ethnic population at high risk of diabetes: the 48-month PROPELS randomised controlled trial	BMC Medicine	randomization	three-group comparison	investigate the long-term effectiveness of the Walking Away programme, an established group-based behavioural physical activity intervention with pedometer use, when delivered alone or with a supporting text-messaging and phone calls.	N (England)	2013-2015	456 (SMS intervention group at 12 months) + 450 (walk group) + 460 (control)	339 our of 456 (74%)	49% women	59 (mean SMS group)	Not relevant	Y (A1c or FPG within the last 5 years)	family practice clinics	Invitation letters sent to family practice clinics, supplemented by recruitment from research databases	no	Walking Away Plus (WAP).	WA is a 3-h group-based, theory-driven, behavioural intervention addressing knowledge and perceptions of diabetes risk and promoting increased physical activity. Participants assigned to WAP were invited to attend the same WA session and annual refresher sessions as described above [9, 11]. In addition, they received an mHealth follow-on support intervention which was based on prompting participa…	automated, tailored according to individuals' characteristics such as self-efficacy (captured during phone call) or based on the step counts participants sent.	unclear but sent at least once a week over the first 6 months and then montly.	12 months (48 months follow-up)	SMS + phone calls assigned to one of the three groups in addition to a 3-hour group-based session for a period of 12 months	accelerometer measured ambulatory activity (steps/day) at 12 and 48 months (wore for 7 consecutive days)	time spent sedentary, light-intensity physical activity, moderate-to-vigorous intensity physical activity (MVPA), compliance to the 150 min of MVPA/week, self-reported PA, sleep duration, A1c, lipid profile, diet, quality of life, etc.	SMS group increased total ambulatory activity at 12 months by 547 (97.5% CI 211, 882) steps/day relative to control. The results for total ambulatory activity were consistent with those for censored ambulatory activity (Fig. 2), indicating the increase was due to purposeful movement. No change were found at 48 months compared to control	Time in MVPA increased by 3.5 (0.6, 6.5) min/day and time spent walking increased by 8.5 (3.3, 13.7) min/day in WAP compared to control at 12 months, but differences were not sustained at 48 months. This was similar for the odds of meeting PA guidelines (higher at 12 months, no difference in 48 months). No differecens in any of the other markers.	Interesting to measure long-term changes without any theoretical reasoning or intervention focus to do so. Not surprising there were no differences between intervention and control in any of the markers at 48 months.	no SS component integrated	unsure	While effective for the 12-month follow-up, participants only increased about 500 steps/day, which is only a modest increase.	Not described
Staite E et al (2020)	A Wearable Technology Delivering a Web-Based Diabetes Prevention Program to People at High Risk of Type 2 Diabetes: Randomized Controlled Trial	JMIR Mhealth Uhealth	randomization	two-arm, parallel, single-blind RCT	test the feasibility of a web-based DPP, consisting of a wearable technology that records PA, integrated with SMS texts based on MI techniques, and lifestyle education delivered via a smartphone app, over 12 months in participants with prediabetes.	N (UK)	Not provided	85 (intervention 6 months) + 89 (control)	85 out of 98 ( 6 months) 87% and 69 our of 98 (12 months) 70%	57% female	52 (mean intervention group)	Not relevant	Y (a1c)	General practices	They were identified using a 2-stage process. First, patients at high risk of developing type 2 diabetes were identified by the general practitioner (GP) who conducted a search on the Egton Medical Information Systems (EMIS) web (clinical software where GPs can access patient health records) using HbA1c results recorded in the previous 12 months. Additional data extracted from EMIS included anony…	No	No	Texts were generated and delivered via the smartphone app using principles and techniques from MI to support participants in forming healthy intentions, encourage self-monitoring of lifestyle behaviors, and promote social support.The contents of the automated messages were temporally coordinated with the contents of the educational program. There were 3 types of messages: Messages targeting lifes…	Automated text-messages	generally 3-4 SMS/day (excluding Saturday and Sunday)	12 months	SMS + wristband + mobile app + 22 web-based sessions about diet, PA and mental health	Feasibility (proportion recruited and randomized and proportion followed up. ) + weight and PA	A1c, BP, waist circumfenrece, waist-to-hip ratio, and lipid levels	Approximately half of those who attended the screening were eligible and consented to be randomized. Of 192 participants, a total of 80 (80.0%) participants were adherent to the intervention in the intervention arms. Retention rate was 70.41% (69 completed follow-up out of 98 participants who enrolled). There was no treatment effect on weight at 6 months (mean difference 0.15; 95% CI −0.93 to 1.2…	no significant changes	The control also had the watch and app, which seems to be an important piece of mhealth interventions, therefore, hard to separate and show that only SMS wil lbe benefitial	Message content was based on Motivational Intervention and aimed to promote social support along with other constructs, but no additional information was provided.	Authors report the clinics had broad socioeconomic and ethnic diversity	Study shows feasbility, which was the primary outcome, but no effectiveness	Not described
Rollo M et al (2020)	The Feasibility and Preliminary Efficacy of an eHealth Lifestyle Program in Women with Recent Gestational Diabetes Mellitus: A Pilot Study	Int J Environ Res Public Health	randomization	pilot RCT (feasibility)	evaluate the feasibility, including recruitment, retention, preliminary efficacy (primary outcome) and acceptability (secondary outcome) of the “Body Balance Beyond” eHealth intervention in women with previous gestational diabetes mellitus (GDM).	N (Australia)	2017	42	0.8	100% female	34 (mean sms group)	Not relevant	N (GDM + overweight/obesity)	women from a region in Australia in general	(1) media releases and social media posts, and (2) invitation letters posted to women with previous GDM	No	Body Balance Beyond	No information on devellopment provided. Text message support was provided over the second 3 months. Support offered was based on self-identification of factors perceived to impact the participant’s ability to eat healthy and to be physically active, collected via a subsequent Personalised Nutrition Questionnaire and Personalised Exercise Questionnaire administered at 3 months. When completing th…	automated and personalized by participants' name and their answers to the survey about priorities on nutrition and exercise	8 messages over 12 weeks	3 months	SMS was one component given to one of the intervention arm: 1) high personalisation (access to “Body Balance Beyond” website, individual telehealth coaching via video call by a dietitian and exercise physiologist, and text message support);	preliminary efficacy: weight (kg), glycosylated hemoglobin, type A1C (HbA1c), cholesterol (total, low-density lipoprotein (LDL) and high-density lipoprotein (HDL)), diet quality and moderate–vigorous physical activity	acceptability:	No significant group-by-time effects were observed for most outcomes. For the outcome of weight, a trend favouring the intervention groups was observed at 3 months and 6 months, although the differences among all three groups were not significant (p = 0.29). HDL was higher among the low personalisation group relative to the waitlist control group at 6 months (group without SMS!)	Most women (84%) agreed that the text messages provided useful information (“I like that they were gentle reminders to keep me accountable”), although the focus on weight outcomes was a theme identified in the free text responses to aspects of the texts that participants did not like (“they were very weight related”). The ability of the text messages to engage was low: agreement rates for “increa…	very low touch SMS component, which may explain why participants didn't think the messages were very helpful.	no SS component integrated in the SMS	unsure.	N/A	Not described
Nanditha A et al (2020)	A pragmatic and scalable strategy using mobile technology to promote sustained lifestyle changes to prevent type 2 diabetes in India and the UK: a randomised controlled trial	Diabetologia	randomization	RCT	study whether mobile phone short message service (SMS) text messages can be used to motivate and educate people to follow lifestyle modifications, to prevent type 2 diabetes.	N (India and UK)	2012-2015 (India) and 2013-2017 (UK)	1031 (intervention) + 1031 (control)	882 out of 1031 (86%)	64% male (intervention group)	52 (mean intervention group)	Not relevant	Y (A1c)	Public and private sector organizations + NHS in the UK	In India, following a diabetes awareness programme, potential participants were screened and those in the prediabetic range were invited to participate. In the UK, pre-screening was conducted mainly using the NHS Health Checks programme. People who met the HbA1 were invited to participate.	No	No	Messages were adapted from a previous study. In the UK, a Patient and Public Involvement Group in the National Institute for Health Research Clinical Research Network provided input into the SMS message design and content. The messages provided tips, suggestions and positive reinforcement for healthy behaviours including goal setting, physical activity, dietary planning and personal strategies fo…	Automated + tailored to particiapnts stage on the transtheoretical model (TTM) of behaviour change	2-3/week	24 months (follow-up) (unclear how long was the intervention)	SMS alone (following an personalised education and motivation about healthy diet and the benefits of enhanced physical activity at baseline)	Progression to diabetes	Body weight and BMI, waist circumference, blood pressure, fasting plasma glucose, lipid levels, proportion achieving HbA1c ≤42 mmol/mol (≤6.0%), acceptability of SMS, dietary variables, physical activity and quality of life.	During the 2 year follow-up period, 22.7% individuals in the control group and 21.0% in the intervention group developed diabetes. There was no significant effect of the intervention on the primary outcome	Mean values of most outcomes changed little between baseline and any of the follow-up visits in either randomised group.	very low touch (2-3 SMS/week) and no effectiveness	no SS component integrated	varied ethnic and cultural backgrounds	N/A	Not described
Ritchie N et al (2020)	Supplemental Text Message Support With the National Diabetes Prevention Program: Pragmatic Comparative Effectiveness Trial	JMIR Mhealth Uhealth	Non-random convenience sample (2-group comparison)	Pragmatic effectiveness trial	Compare the effectiveness of in-person NDPP classes with and without supplementary SMS4PreDM on attendance and weight loss outcomes to determine whether text messaging can enhance in-person NDPP delivery for a safety net patient population.	Y	2015-2017	236 (intervention) 252 (control)	not reported	76% female	50 (mean)	Mostly Hispanic (59%), White (17%), Black (13%)	Y ( A1c)	A federally qualified health center	Provider referral	Y (described elsewhere)	SMS4PreDM	same as below	automated	6 days per week for 12 months	12 months	SMS as suplement of in-person DPP	attendance and weight loss	N/A	There were no significant differences in attendance and weight loss outcomes between NDPP participants who received supplemental text messages and those who did not but importantly, weight loss was limited for all participants (2.1 for SMS group and 1.7% for not SMS group)	N/A	Unsure whether the intervention as a whole wasn't effective vs. SMS	Not directly mentioned, but since they followed the National DPP curricum, they likely have messages around social support. Participants also had the ability to have individuals motivacional appointments with a health coach	High % of Latinos + availibility of messages in Spanish + delivered in a FQHC	In this study, participants of an in-person NDPP elected to also receive supplemental SMS. Supplemental text message support seemed to appeal relatively more to women, Hispanic individuals, and younger participants. Details about the SMS content are reported in Fisher et al 2019.	SMS4PreDM delivery costs were US $100.92 per participant.
Fischer H et al (2019)	Short Message Service Text Message Support for Weight Loss in Patients With Prediabetes: Pragmatic Trial	JMIR Diabetes	Non-random convenience sample	Pre-post single group (in this analysis)	evaluate the implementation and effectiveness of SMS4PreDM in a pragmatic study following dissemination in a safety net health care system.	Y	2015-2017	285	259 of 285 patients ( 91%)	76% female	46 (mean)	Mostly Hispanic (60%), 45% Spanish speaker	Y ( A1c)	A federally qualified health center	Provider referral	Y (described elsewhere)	SMS4PreDM	Text message content was developed beginning August 2013 using the National DPP curriculum content and refined with input from Westside clinic patients with prediabetes during six focus groups (three in English and three in Spanish) held in early 2014. In the focus groups, participants were asked questions about their use of text messaging as well as specific questions relating to sample messages…	automated	6 days per week for 12 months	12 months	SMS as suplement of in-person DPP (in this study, they report findings of the SMS group alone. The othe study reports on SMS as a supplement to in-person sessions	Retention + weight loss	N/A	SMS4PreDM participants had high retention (259 of 285 patients or 91.0% completion at 12-months, ) and a time-related mean weight loss of 1.3 pounds (SE 0.74). Overall, frequency of achieving ≥3% weight loss was comparable between groups	N/A	nonrandomization. Unsure whether the intervention as a whole wasn't effective vs. SMS	Not directly mentioned, but since they followed the National DPP curricum, they likely have messages around social support. Participants also had the ability to have individuals motivacional appointments with a health coach	High % of Latinos + availibility of messages in Spanish + delivered in a FQHC	Although SMS4PreDM was relatively low cost to deliver and demonstrated high retention, weight loss outcomes may not be sufficient to serve as a population health strategy.	SMS4PreDM delivery costs were US $100.92 per participant.
Cheung N et al (2019)	A Pilot Randomised Controlled Trial of a Text Messaging Intervention with Customisation Using Linked Data from Wireless Wearable Activity Monitors to Improve Risk Factors Following Gestational Diabetes	Nutrients	randomization	feasibility report of a RCT	examine the feasibility of an intervention comprising an individualised mobile phone text-messaging education and support program, additionally customised through linking with a wearable activity monitor, in a randomized controlled trial (RCT) to improve participation in post-partum glucose tolerance testing and health behaviours amongst women with recent GDM.	N (Australia)	unclear	40 (intervention ) 20 (control)	19 out of 40 (48%)	100% female	34 (mean intervention)	Not relevant	N (women with previous gestational diabetes)	tertiary care hospitals	Women approached when attedning the antenatal appointment	No	SMART MUMS WITH SMARTPHONES	The intervention was a digital health support program involving education and support delivered via customized mobile phone text messages, with the use of an activity monitor that was integrated with the texting through the use of activity data. Theintervention was designed to build on an existing text messaging intervention (called TEXT ME). Additional messages, appropriate for this population o…	Messages were personalized in accordance with prespecified algorithms using patient baseline data entered into the message management system, with customization to cater for women who were no breasfeeding or were South asian. + FitBit messages with adaptative messages set weekly nased on a rank order percentile algorihm using the step counts from the participant from the previous 2 weeksby increm…	3 messages/week	26 weeks (follow-up at 6 months)	No (complemented by the activity monitor [FitBit] + two 30 min diet counselling sessions at the clinic during the recruitment + one session by phone at 10-12 weeks post-partum).	feasibility	attendance for the post partum GTT within 12 weeks, meeting PA recommendations, diet, self-reported weight	The vast majority found the SMS helpful, although the reported effects on diet and PA were more modest. There were 228 return text messages sent from intervention subjects to the message engine. Ninety eight of these were responses to the regular messages sent to them (e.g., “thank you”, “OK”), 85 were related to the activity monitor (e.g., activity monitor not working, activity monitor strap bro…	There was no difference in the likelihood of having a post-partum GTT between the control and intervention groups at 12 weeks (65% vs. 70%). One woman from each arm of the study had developed diabetes on the GTT. The glucose values on the GTT were not different between intervention and control subjects (fasting glucose 4.9 ± 0.7 vs. 5.0 ± 4.2 mmol/L, p = 0.9; and 2 h glucose 7.2 ± 2.2 vs. 6.4 ± 2…	very low-touch intevention with only 3 messages a week (one for PA and one for diet)	no SS component integrated	Eligibility included owning a smartphone for text-messaging, but they did describe most potential participants have smartphones	here they provided data on progression to diabetes but din't provide this data on the full RCT	Not described
Stephens T et al (2019)	Feasibility of pediatric obesity and prediabetes treatment support through Tess, the AI behavioral coaching chatbot	Translational Behavioral Medicine	Non-random convenience sample	pre-post feasibility study	assessed the feasibility of integrating Tess in behavioral counseling of adolescent patients (n = 23; Mage = 15.20 years; Rangeage = 9.78–18.54 years; 57% female) coping with weight management and prediabetes symptoms	Y	Not provided	23	100? unclear	57% female	9-18 years old	43% Hispanic, 39% White, 9% Black, 2% Asian	Y/N (A1c) or another comorbit condition such as acanthosis nigricans, hypeertension, dyslipidemia, or sleep apnea (but all obese)	children’s healthcare system	Rolling recruitment through the weight management program	No	Tess	This study examined a behavioral coaching chatbot service (“Tess”) designed by X2AI, that delivers brief text-based interventions with a novel integrated therapeutic approach. Tess is intended to serve as an adjunct to treatment, in an attempt to extend support beyond the office. This chatbot service engages users in on-demand, convenient, and personal conversations through convenient communicati…	Tess functions through a combination of technologies, algorithms, and machine-learning strategies that enables a range of features that are customizable. One particularly distinguishing aspect of Tess’s technology is the emotion algorithm that enables analyzation of the incoming messages from users based on the emotions expressed. Also tailored messages around individuazed goals.	4,123 total	Not provided	SMS as a complement to improve care delivered in the existing weight management program.	feasibility of the program	N/A	A total of 4,123 messages were exchanged between participants and Tess, resulting in about 269 total conversations (with ≤30 min of inactivity) and averaging about 12 conversations per patient (standard deviation [SD] = ± 8.84). The longest conversation between Tess and a teen patient was 1 hr and 13 min long, while the shortest conversations fell between 4 and 7 s..Adolescent patients reported e…	N/A	Not all adolescents had to have elevated A1c	no SS component integrated	43% of sample Hispanic, 9% Black	N/A	Not described
Kim M et al (2019)	Motivating people to sustain healthy lifestyles using persuasive technology: A pilot study of Korean Americans with prediabetes and type 2 diabetes	Patient Educ Couns.	non-random	pre-post single group	test the efficacy of a hybrid model of the self-help intervention program (hSHIP), which combines a mobile version of SHIP (mSHIP) and personal coaching, to address unique cultural and motivational factors for optimal self-management of type 2 diabetes and prediabetes among Korean Americans (KAs).	Y	2017	50 (with prediabetes)	215 out of 247 (overall, no data only for prediabetes group) (87%)	100% female	59 (mean prediabetes group)	100% Korean Americans	Y (one intervention group with prediabetes by A1c)	Baltimore-Washington metropolitan area in general	dvertised through local ethnic newspapers, social media outlets, and e-mails to the KA community in the Baltimore-Washington metropolitan area.	No	hSHIP (hybrid model of the self-help intervention program )	Motivation-based reinforcement was provided by (a) daily SMS notifications (except on holidays and weekends) via the smartphone for 6 months; these were short text messages (25 words or less) announcing that a health message had been delivered to the participant’s personal homepage; and (b) in-depth health messages (500–1000 words) delivered to the participant’s personal homepage daily (except on…	automated	120 total over 6 months	6 months	SMS was one component of intervention (MI with CHWs + online training modules)	feasbility	preliminary effectiveness	Feasibility assessment found that hSHIP was well accepted by both participants and community health workers who delivered the intervention. Although the majority of the participants were older adults, they were able to accept the technology-assisted intervention components relatively easily, given that the culturally tailored intervention was coordinated by bilingual Korean CHWs, the technology’s…	The prediabetes group reduced A1C by −0.4% at 3 months and −0.6% at 6 months, and slightly less than two thirds (63.6%) of this group successfully lowered A1C below 5.7%.	acceptability might have been due to the overall program and interaction with CHWs	no SS component integrated in the SMS but interactions with CHWs	all Asian Americans	N/A	Not described

## Sheet: Protocol studies
Author (year)	Title	Journal	Study Design: protocol of an RCT, etc	Study Aim	U.S. based sample? State country if not	Year that the study was conducted if available (not the same as date of publication). This information is usually on methods	Sample size for the intervention if available	Gender of sample if available	Age if available	Race/ethnicity if available	Prediabetic participants? (those with A1c, fasta plasma glucose or another type of testing in the prediabetic range	Location: hospital, primary care clinic, community organization etc	Diabetes Prevention Program (DPP) content: Do they explicitly mention they are using the National DPP curriclum from the CDC? Provide details if available.	Intervention name?	Recruitment: do they describe how are they recruiting participants?	Intervention content and development details.	SMS details (automated, tailored,etc)	Number of SMS created available or how many participants will receive?	Do they desribe the intervention duration?	SMS alone or additional components? For example, call with lifestyle coaches, in-person sessions or using other tecnologies like apps.	primary outcome of the intervention, if available	Secondary outcome of the intervention, if available	Relevant limitations: no need to add all limitations described by the authors. This is what you think the limitations of this approach/study are, if any.v	Comment on social/group support: did they describe any components to make sure participants receive social/group support? For example, connecting participants to other participants, having a lifestyle coach available to participants, etc	Health equity comments (include information here about potential ways this study may address disparities. For example, is the intervention being developed or conducted targetting a racial/ethnic minority?	Any other relevant info no previously described	cost
Vargas M et al (2023)	Design and rationale of behavioral nudges for diabetes prevention (BEGIN): A pragmatic, cluster randomized trial of text messaging and a decision aid intervention for primary care patients with prediabetes	Contemporary Clinincal Trials	Protocol study for a Cluster RCT	Protocol of Behavioral Nudges for Diabetes Prevention (BEGIN), an RCT that will test the effectiveness of decision aid and text messaging interventions on promoting weight loss and adoption of diabetes prevention treatments	Y	N/A	Goal is to have 656 participants	Not described	adults but specific age not available	Not described	Yes (A1c)	Federally qualified health center	Y	Behavioral Nudges for Diabetes Prevention (BEGIN)	Eligibility criteria are assessed through the electronic health record (EHR). An opt-out recruitment letter is mailed to eligible patients explaining the nature of the study and study-related procedures, with a number to call to remove themselves from further recruitment efforts. One week later, research staff contact patients via text message, EHR portal message, and/or telephone to obtain verba…	The group developed the prediabetes text messaging intervention by applying diverse academic expertise in behavioral economics, health communication, health behavior change, motivation science, and diabetes prevention. The text messaging intervention also leverages autonomous motivation and the same behavioral nudges used in the decision aid.Content for this yearlong text messaging program includ…	automated but some messages allow for bidirectional communication, with subsequent automated messages based on participants initial message.	93 total (twice/week in monyhs 1-6, and weekly in months 7-12)	12 months	SMS is one component of the intervention (+ decision aid) Participants’ responses to messages soliciting their interest in NDPP or metformin are monitored daily by Erie staff and the research team, enabling personalized outreach to schedule relevant services. Participants who express interest in joining NDPP are invited to attend a virtual orientation session that describes the program and outlin…	weight change	adoption of the National DPP lifestyle change program at the clinic (attending at least 1 session) + session attendance + use of metformin (at least 1 prescription order) + A1c change (exploratory outcome)	relatively low-touch	Messages about NDPP describe the social support derived from other participants as a benefit of joining the program.	Study will be conducted in a federally qualified health center. The SMS will also available in Spanish, which will be translated from English and include cultural adaptations, facilitating enrollement of Spanish-speaking Latinos. The study is integrated into a healthcare system, which allows for integration with EHR, and no need for personal study visits.	Opt-out recruitment letter facilitate recruitment and is possible because they are working with a FQHC	Not described
Soltero E et al (2023)	Fit24, a digital health intervention to reduce type 2 diabetes risk among Hispanic youth: Protocol for a feasibility pilot study	Contemporary Clinincal Trials	Protocol of a feasibility pilot study	Protocol of a study that will examine the feasibility of a 12-week intervention that uses theoretically grounded text messages and a Fitbit device to improve PA and sleep among Hispanic adolescents with obesity, as compared to a wait-list control group with a Fitbit device only.	Y	N/A	Goal is to have 48 participants	male and female	Ages between 14-16	Hispanic	No, but participants had to be obese with a BMI ≥95th percentile.	local pediatric clinics including Texas Children’s Pediatrics, Harris Health pediatric clinics, and smaller pediatric practices.	No	Intervention name was not listed.	Collaborate with local pediatric clinics including Texas Children’s Pediatrics, Harris Health pediatric clinics, and smaller pediatric practices. These community-based clinics offer preventive services to youth in underserved, predominantly minority communities. Most patients treated in these clinics qualify for Medicaid or CHIP. The research team will work with each clinic to implement strategie…	Youth randomized to the intervention will receive daily text messages via a HIPPA compliant, two-way text messaging platform, Mosio, and a Fitbit Charge 5 device to wear throughout the 12-week intervention. Within the co-design process, qualitative insights were gained by conducting in-depth interviews among Hispanic adolescents with obesity to understand facilitators and barriers of activity and…	texts are automated to send two to three messages per day and are scheduled to be delivered in the morning (8am) and afternoon (4pm). To provide autonomy support, two-way messaging is used so that youth can choose to accept the suggested goal or to self-select a goal that they feel is attainable	125 unique texts were made. Using the Mosio platform, texts are automated to send two to three messages per day and are scheduled to be delivered in the morning (8am) and afternoon (4pm)	12 weeks	SMS is one component of the intervention along with the Fitbit watch Charge 5 device and will receive daily text messages grounded in the SDT over the course of 12 weeks	The primary outcome in this study is feasibility, which will be assessed using a priori feasibility criteria (Table 1). Table one has their primary outcomes listed as: Collect data on 100% of participants at T0 and 85% at T1, Recruit and enroll 48 Hispanic adolescents 14–16 year of age, Fitbit wear ≥4 days/week and respond to 80% of text messages when prompted throughout the 12- week intervention…	physical activity and sleep. Tertiary outcome: body mass index, psychological need satisfication in exercise scale, and behavioural regulation in Exercise Questionnaire-2.	N/A	mention of adolescents relying more on peer social connections as the explanation on why they used the SDT but not much information is provided on how they included this into the SMS content.	The intervention is targeting Hispanic youth from community-based clinics who serve underserved minority communities and have most of their particpants on Medicaid/CHIP.	There was a wait-list control group that was provided with a Fitbit device and information on activity and sleep recommendations that mirrors standard information administered to youth with obesity in local pediatric practices. This wait-list control design will allow us to examine the added effect and feasibility of the text messages and Fitbit as compared to just the Fitbit alone. Upon completi…	Not described
Carter E et al (2023)	Study protocol: Behavioral economics and self-determination theory to change diabetes risk (BEST Change)	Contemporary Clinincal Trials	Protocol of an RCT	Protocol of a study to test different behavioral science-informed approaches to increase patient engagement in evidence-based strategies to prevent T2DM (SMS and financial incentives)	Y	Recruitment of participants began in September of 2021	380 participants	male and female	ages greater than or equal to 18 years	Not described	Yes, patients are prediabetic with an HbA1c test ≥5.7% and ≤6.4%, completed <36 months ago; body mass index (BMI) ≥25 kg/m2 (≥23 for those of Asian descent); age ≥18 years; not previously diagnosed with T2DM; no diagnoses of alcohol or opioid dependence; no serious psychiatric diagnoses (i.e., severe depression, bipolar disorder, or schizophrenia)	among patients of Michigan Medicine (MM) who have prediabetes and a qualifying University of Michigan (U-M) health insurance plan.	The goal is to refer participants to DPP. They have 4 different kinds of interventions: control arm, incentive arm, tailored messages arm, and combined arm. DPP participation is offerred along with a Metformin prescription, and participants can choose one or the other or even both. The combined arm and incentive arm intervention offer the DPP program and/or metformin use with financial incentives.	They have 4 different kinds of interventions: control arm, incentive arm, tailored messages arm, and combined arm intervention.	They utilized the Michigan Medicine electronic health record for patients that were prediabetic and matched what they wanted (this was listed in the row already). patients are sent an email (when EHR lists email address) or mailed a card describing the study and providing a link for online information and registration. At least three days after emailing, or seven days after mailing a card, patien…	1. Control arm Intervention: Following two weeks of foundational education text messages designed to establish among all participants a consistent minimum level of knowledge on prediabetes, the DPP, and metformin, Control Arm participants receive automated text messages three times per week for 11.5 months. Including these messages in the Control Arm allows us to isolate the effect of the interve…	automated and tailored (for example, participants choose ansers (like DPP or metformin) , then receive information about the choice. Additionally, participants in the Tailored Arm receive approximately two weekly texts tailored to values (e.g., “good parent,” “supportive of others,” “respected at work”) or strengths (e.g., “discipline,” learning new things,” “staying positive”), which aim to buil…	Message library comprised of nearly 550 unique tailored messges and programmed into the W2H platform. Tailored Arm participants typically receive five weekly messages plus three monthly messages	12 months (24 month follow-up)	SMS is one component along with financial incentives for those who participate in DPP participation or Metformin use	Primary outcome is change in hemoglobin A1c from baseline to 12 months.	Secondary oucomes are weight change, DPP participation, and Metformin use.	None	No SS	none	authors will Evaluate facilitators of and barriers to scalability, acceptability, and sustainability of the intervention as one of the aims	Not described
Galmes-Panades A et al (2022)	Development and Evaluation of a Digital Health Intervention to Prevent Type 2 Diabetes in Primary Care: The PREDIABETEXT Study Protocol for a Randomised Clinical Trial	International Journal of Environmental Research and Public Health	Protocol for a RCT	to develop and evaluate a low-intensity, multifaceted, digital intervention to prevent T2DM. The intervention comprises: (1) the use of mobile health technology to send tailored text messages promoting lifestyle changes to people at risk of T2DM and (2) the provision of online education to primary healthcare physicians and nurses about management of prediabetes.	No - Spain	date of first enrollement: 09/01/2021	420 participants	male and female	patients between 18-75 years old.	Spanish	Patients that are at risk of T2DM (HbA1c from 6% to 6.4% in the last three months, two consecutive values of fasting plasma glucose between 110–125 mg/dL, or both)	Location was difficult to find. They conducted it in Spain and recruited GP's around the country utilizing a Clinical database with PRISIB platform.	no	PREDIABETEXT	they invited GPs and nurses by email (containing all the relevant information about the study) and a phone call to confirm participation. They provided participant information sheets and will obtain informed consent (audio recorded over the phone), and prioritized the recruitment of those primary care professionals with a higher number of patients meeting criteria for prediabetes.	The DIABE-TEXT library was created from an expert workshop with endocrinologists, nutritionists, sports scientists, nurses, psychologists, GPs and pharmacists, which generated up to 500 messages using different behaviour change techniques. Intervention A - patients will receive the text messaging intervention, with a frequency of 3 to 5 messages per week, depending on the results of the pre-pilot…	automated and tailored based on participants clinical and personal characteristics	Generated up to 500 messages. Sending out 3-5/week for 6 months.	6 months	SMS along with their providers obtaining online education on the management of patients with prediabetes at the primary healthcare level.	The primary outcome measure will be glycated haemoglobin (HbA1c) at 6 months follow-up.	Secondary outcome measures will include: (A) Clinical and physiological outcomes: Fasting blood glucose, triglycerides, total cholesterol, low density lipoprotein cholesterol (LDL), high density lipoprotein cholesterol (HDL), lipoprotein A, aspartate aminotransferase enzyme (AST), alanine aminotransferase (ALT), gamma glutamyl transpeptidase (GGT), complete hemogram, creatinine, serum albu- min, …	None	participants received the SMS along with potentially receiving additional advice from their providers, who will also be included in the intervention.	authors mentioned recruiting people from all SES to examine the acceptability, relevance, and perceived impact of the brief messages.	none	Not described
Catley D (2019)	Adapting the Diabetes Prevention Program for low and middle-income countries: protocol for a cluster randomised trial to evaluate 'Lifestyle Africa'	BMJ Open	Protocol for a cluster RCT	Study describes the protocol of a study to adapt the CDC’s National Diabetes Prevention Program (DPP) within the context of an under-resourced urban community in Cape Town, South Africa.	N - South Africa	Enrollment started in 2018 (in progress)	As many as feasible	Not described	Not described	99% Black African	No (BMI is inclusion criteria - The eligibility criteria were therefore designed to be as inclusive of club members as possible. )	two non-governmental organisations (NGOs) that provide chronic disease care to individuals with DM and/or CVD.	Y (adapted): Adaptation of the DPP In developing Lifestyle Africa was aimed to retain key elements from the CDC National DPP, while making necessary cultural, educational and language adaptations relevant to the community. For example, they eliminated the need for a high-level health professional (such a nutritionist or dietitian). Activities are designed to minimise writing and allow for partici…	Lifestyle Africa	They will invite all eligible members of 28 healthcare clubs (~18 members each) served by the partners to participate in the intervention and to enrol as many as feasible in the study.	A empirically based text message system was developed in which participants are provided with two messages per day (morning and lunch time) to provide reminders, foster motivation and self-efficacy, affirm ongoing efforts and help with implementation planning (ie, behaviour change tips). The same messages are delivered to all participants, but weekly message content refers to each of the core ses…	automated	2/day	12 months (24 month follow-up)	No - SMS is one component of a 17 weekly sessions delivered by CHWs	Perentage of weight loss at year 1	diabetes and cardiovascular risk indicators (blood pressure, haemoglobin A1C, lipids), changes in self-reported medication use, diet (fat and fruit and vegetable intake), physical activity and health-related quality of life.	Self-reported diet and physical activity	N/A for the SMS component but participants will be able to interact with community health workers as part of the whole intervention	Delivered to a majority low income community.	SMS is one component of the program	Not described
Alzeidan R et al (2019)	Effectiveness of digital health using the transtheoretical model to prevent or delay type 2 diabetes in impaired glucose tolerance patients: protocol for a randomized control trial	BMC Public Health	two-group RCT	to examine the effect of the new behavioral model, the Transtheoretical Model short messages (text 4 change) to modify lifestyle to prevent or delay the onset of T2DM, through promotion of a healthy diet and increased physical activity, in impaired glucose tolerance patients. Another objective is to estimate the impact of this model on markers of cardiovascular and metabolic risks as T2DM is one …	N (Saudia Arabia)	[unclear] 2018	1,016 recruited, but 300 lasting participants.	male and female	greater than or equal to 18	Saudi arabian	Y, Glycated hemoglobin (HbA1c) and fasting lipid profiles will be measured for all participants at baseline and at every 6-month follow-up visit.	Participants were recruited from the three primary health care clinics serving the employees and their families at King Khalid University Hospital.	They use the Saudi-Arabia DPP	text 4 change	Participants for the present study will be recruited from the Heart Health Promotion study (HHP), which was conducted at King Saud University from 8 July, 2013 to 30 April, 2014. These individuals were recruited from the three primary health care clinics serving the Hospital employees and their families (only those with prediabetes who did not convert to diabetes since 2013/14.	The content of the messages is derived from the WHO resources for a healthy diet, [31] physical activity and diabetes, Saudi National Diabetes Prevention and Control Program educational material [43], studies with similar interventions, online social listening, and clinical and personal experiences of Saudi culture [44]. The messages will be in formal Arabic with the infusion of some phrases and …	automated but tailored according to participants stage of change. It's a one-way system though (no response is allowed)	371 created and participants will receive 3/week. Messages were only sent for the first 6 months.	6 months but 36 months follow-up	SMS in an addditional component , a supplement of group education and motivation about lifestyle modifications and written information about diet and physical activity recommendtions offered by a diabetic educator and a physician (control group)	Adoption of healthy lifestyle behaviors including healthy eating and physical activity practices complying with WHO recommendations. Incidence of T2DM, based on a change in HbA1c with an expected reduction of 1–2% at the end of the trial.	Change in the TTM towards stages of action and maintenance, decreased levels of LDL-C to < 130 mg/ dl or ≤ 5.1 mmol/l, change in the systolic\diastolic blood pressure to normal blood pressure < 120/80 mmHg, respectively, decrease in body weight by 5– 10% per year, improvement in the physical activity and improvement in the daily consumption of portions of fruit and vegetables.	self-reported diet and physical activity	The group support was initially with the education aspect and follow up visits with their providers. - No SS component related to SMS	N/A	N/A	Not described
Gupta Y. et al (2019)	A lifestyle intervention programme for the prevention of Type 2 diabetes mellitus among South Asian women with gestational diabetes mellitus [LIVING study]: protocol for a randomized trial	Diabetic Medicine	Protocol for a Pragmatic Randomized trial	to determine whether a resource- and culturally appropriate lifestyle intervention programme in South Asian countries, provided to women with gestational diabetes (GDM) after childbirth, will reduce the incidence of worsening of glycaemic status in a manner that is affordable, acceptable and scalable.	N (India, Sri lanka, and Bangladesh)	Recruitment commenced in October 2017, and is expected to be completed by December 2019. Final study visits are anticipated to occur in December 2020	1414	only female	N/A	South Asian	N, patients were diagnosed with gestational diabetes.	Participants will be recruited from 16 hospitals in India, Sri Lanka and Bangladesh. Women will be recruited prospectively at all centres.	No	LIVING intervention	No they just stated that they recrutied particiapants from these public hospitals in South Asian countries.	Broadly, the LIVING intervention comprises four face-to-face group sessions (of 5–10 individuals) combined with remote on-going support, through SMS, voice messages and telephone calls, and intensification offered where appropriate. 1 group session at week 0 than another at week 3 and 6. Last group session is at week 26. During the 12 months, participants received 2 SMS/voice messages per week an…	automated	84 SMS (2/week)	12 months of intervention + (Median follow-up will be 2 years)	SMS along with voice-calls, group sessions, and individual sessions with coaches.	The primary study outcome is the proportion of women with change in glycaemic category, at or prior to the final visit: (i) NGT to IFG or IGT, or Type 2 diabetes; and (ii) IFG or IGT to Type 2 diabetes.	Fasting blood glucose (measured using venous blood after 8–14 h of fasting);body weight (measured using Omron HN 286 weighing balance); waist circumference (measured using Seca 201 measuring tape);blood pressure (measured using Omron Jpn-1 automatic sphygmomanometer, with average of two readings taken at a 5-min interval); physical activity level (measured using the Modified Global Physical Activ…	They didn't describe accuratly how they recruited paticipants. Whether it was through email or call.	They received in-person group sessions in the first 6 motnhs but no SS component related to SMS	All study centers serve low income communities. They developed a resource- and culturally appropriate lifestyle intervention programme (considerations of who to recruit, exclusion crteria, along with other details). Process evaluation will explore barriers and facilitators of implementation of the intervention in each local context, while trial-based and modelled economic evaluations will assess …	low touch (2/week); SMS or voice messages. Implementation strategies that maximize accessibility, engagement, uptake and retention have been incorporated.	mentions cost evaluation: The economic evaluation will comprise a trial-based component, and a modelled evaluation of long-term costs and outcomes. Intervention costs, based on salaries, training materials and travel, will be assessed from study records
Sinclair K et. Al (2020)	Strong Men, Strong Communities: Design of a Randomized Controlled Trial of a Diabetes Prevention Intervention for American Indian and Alaska Native Men	American Journal of Men's Health	Protocol for a RCT	This article describes the design and methods of the first randomized controlled trial of a diabetes prevention program with a study sample comprised entirely of AI/AN men. There are three specific aims that the Strong Men, Strong Communities (SMSC) study addresses. They are to (a) refine the SMSC intervention in response to feedback from focus groups in three recruitment sites, (b) compare chang…	Y	N/A	240 (cohorts of 8-12 men)	only male	18-75	American Indian/Alaska native men	No, participants need baseline body mass index of ≥25 kg/m2 and who do not self- report a physician diagnosis of type 1 or type 2 diabetes.	Washington State University has partnered with AI-/ AN-serving organizations located in three cities with large AI/AN populations to conduct the study: Minneapolis, Minnesota; Portland, Oregon; and Phoenix, Arizona	yes, The SMSC intervention is a modified version of the GLB curriculum (Kramer et al., 2009; Seidel et al., 2008; http:// www.diabetesprevention.pitt.edu/index.php/group-lifestyle- balance-materials/) that was adapted from the original DPP (Diabetes Prevention Program Research Group, 2002). Social Cognitive Theory (Bandura, 1986) informed the DPP and GLB interventions and both programs include be…	SMSC intervention	Active approaches include meeting directly with potential participants at local health fairs, powwows, and sporting events and with individuals who may know potential participants. Passive recruitment efforts include local media releases (print, radio), word of mouth, and social media (e.g., Facebook).	Adaptations for the SMSC intervention were informed by focus groups conducted with 193 AI/AN men in the 3 recruitment sites (paper forthcoming). Review of adapted materials and methods was performed by seven AI/AN men who reside in one of the three recruitment sites. In the focus groups, participants discussed multilevel facilitators and challenges to healthy eating, physical activity, and weight…	automated	24	12 months	SMS only used during maintenance phase. Group sessions with other participants and the help of peer-educators leading group activities.	Primary outcome measures are weight and Diabetes Risk Score	Secondary outcomes measures are change in the individual modifiable Diabetes Risk Score components (i.e., waist circumference, hypertension medication [yes/ no], blood pressure, fasting glucose, A1C, triglycerides, and ratio of urinary albumin to creatinine)	None	Yes, they attended group sessions which had acitivites for participants to ineract with another and give advice on how to perform better. Along with having peer-educators available.	The intervention is targeting a minority group of American Indian and Alaskan native men that have unusual high rates of diabetes in their communtities along with low-income status. They also have a series of retention strategies including light meals that are traditional AI/AN foods, public transportation vouches, etc. Culturation adaptations were also conducted through focus groups	SMS for maintenance only; low touch (24 messages total)	Not described

## Sheet: Intv. development studies
Author (year)	Title	Journal	Study Design: qualitative interviews, focus groups, co-design of intervention with community members, etc	Study Aim	U.S. based sample? State country if not	Year that the study was conducted if available (not the same as date of publication). This information is usually on methods	Who were the participants involved in the development of the intervention?	Location: if available hospital, primary care clinic, community organization etc	Recruitment: do they describe how are they recruiting participants?	Intervention name?	Diabetes Prevention Program (DPP) content: Do they explicitly mention they are using the National DPP curriclum from the CDC? Provide details if available.	Intervention development details.	Intervention content. How does it work?	SMS details (automated, tailored,etc)	Number of SMS created available or how many participants will receive?	Do they describe the intervention duration?	Gender of intervention sample if available (for example, program is being developed only for women)	Age of intervention participants, if available (will they be adults, adolescents, etc)	Race/ethnicity if available	Prediabetic ?	Any relevant results? For example, if interviews were conducted, what did they find?	Relevant limitations: no need to add all limitations described by the authors. This is what you think the limitations of this approach/study are, if any.v	Comment on social/group support: did they describe any components to make sure participants receive social/group support? For example, connecting participants to other participants, having a lifestyle coach available to participants, etc	Health equity comments (include information here about potential ways this study may address disparities. For example, is the intervention being developed or conducted targetting a racial/ethnic minority?	Any other relevant info not previously described	cost
Soltero E et al (2023)	An SMS Text Message–Based Type 2 Diabetes Prevention Program for Hispanic Adolescents With Obesity: Qualitative Co-Design Process	JMIR Form Research	Several phases of the development of SMS - lit review, qualitative interviews,SMS design and refinement using the Bevan et al Framework	Describe the co-design process that informed the development of a bank of evidence-based SMS text messages to enhance PA and sleep for Hispanic adolescents with obesity.	Y	Not described	20 Hispanic adolescents participated in in-depth interviews	N/A	Hispanic adolescents were recruited from partnering pediatric clinics, community organizations, and the Children’s Nutrition Research Center volunteer research database	Not described	Not described	The co-design framework uses multiple methods across several phases. Self-determination theory and a literature review of SMS text message–based interventions guided the background and research phases. In the co-design phase, Hispanic adolescents (n=20) completed in-depth interviews to identify barriers and facilitators of PA and sleep, preferences for ways to emphasize key self-determination the…	SMS text messages sent throughout the week (Tuesday-Thursday) will provide general tips and strategies to provide the type of competence and autonomy support desired by adolescents. In addition to goal setting, desired evidence-based, behavior change techniques such as self-monitoring, behavioral prompts or reminders, and tips and strategies for overcoming identified barriers to and facilitators …	automated but adaptative according to participants (for example, Goals will be adaptive—that is, on the basis of the previous week’s step and sleep attainment, so that goals for each behavior increase successively across weeks). Fitbit data will be used to inform this piece.	116 SMS	Not described	Not described	adolescents	Hispanics		The background phase revealed that few SMS text message–based interventions have included Hispanic adolescents. Common barriers and facilitators of activity and sleep as well as preferences for ways in which SMS text messages could provide autonomy, competence, and relatedness support were identified in the co-design phase. The youths also wanted feedback about goal attainment. Suggestions to mak…	None	Participants mentioned lack of support as a PA barrier and support from friends and family as a facilitator of PA. Relatedness through social connections with others will also be fostered through SMS text messages that encourage adolescents to share progress on behavior goals or engage in an activity with friends or family. Feeling connected to others and having a sense of belonging with others w…	Co-design of SMS content with potential participants (Hispanic adolescents)	The intervention is aimed to increased PA and sleep, not diabetes, even though this is the "end goal."	Not described
Hill J (2023)	The Development of Text Messages to Support People at Risk of Diabetes in Low-Resourced Communities: The South African Diabetes Prevention Programme	MDPI Nutrients	Description of the SMS development: several phases - sms development based on SA-DPP curriculum, evaluation for readability/understandability in terms of content, language, and quality, with 75 participants from two low-resourced areas in Cape Town; text message refinement by the expert panel; evaluation of the refined text messages by participants from Step 2; and text bank finalization	This paper describes the process of developing text messages targeting behavior change in people at risk of developing diabetes in low-resourced communities as part of the South African DPP (SA-DPP).	N - South Africa	Not described	75 participants in cape town.	Not described	Not described	South-African DPP (SA-DPP).	They utilized the South African DPP curriculum	SMS as a complmenet of the in-person SA-DPP. A qualitative mixed-method staged approach was followed in developing the SA-DPP intervention curriculum and tools (facilitator and participant workbooks). It included 11 steps, as follows: (1) reviewing and learning from existing evidence; (2) a needs assess ment; (3) expert input; (4) development of the curriculum and tools; (5) expert content evalua…	They did not describe how often the messages were being sent. Two nutrition experts, two physical activity specialists, and the project manager developed 44 nutrition-related messages and 23 exercise-related messages based on the existing SA-DPP curriculum. The next step included the evaluation of these text messages for readability/ understandability and acceptability in terms of content, langua…	automated	67 total SMS	Not described	male and female.	adults	South African.	[Unclear] individuals at high risk of developing type 2 diabetes mellitus	All text messages were well received and scored high for their understand- ability and acceptability. Between 87.5% and 100% of the participants selected “agree” to the quality of the information captured in the text messages. Participants also struggled with the complete avoidance of sugar and processed foods. Resistance to dietary change could be because of cost and taste preference.	None	Yes, they did receive support from the nutrition experts in regards to improving the context of the text messages, so that they could read and understand it better.	low-resourced communities as part of the South African DPP	The goal was to empower the South African consumer to choose food and drink (based on existing eating patterns) that would contribute to a nutritionally adequate diet and lower risk for NCDs with the use of messages.	Not described
MacPherson M et al (2021)	Evaluation and Refinement of a Bank of SMS Text Messages to Promote Behavior Change Adherence Following a Diabetes Prevention Program: Survey Study.	JMIR Publications	survey study	describe the development and refinement of a bank of SMS text messages targeting diet and exercise behavior change to be implemented following a diabetes prevention program.	Y	Not described	18 participants (5 of which were coaches and the rest participants who were in a DPP.	Not described	Not described	Not described	Not described	A bank of 124 theory-based SMS text messages was developed using the Behaviour Change Wheel and linked to active intervention components (behavior change techniques [BCTs]). The Behaviour Change Wheel is a theory-based framework that provides structure to intervention development and can guide the use of evidence-based practices in behavior change interventions. Once the messages were written, 18…	Surveys were administered through a web-based survey platform (Qualtrics) in which study participants were asked to review messages on (1) readability or clarity, (2) usefulness, and (3) relevance by rating each message on a 5-point Likert scale (1=strongly disagree and 5=strongly agree). These questions were chosen as they target message acceptability, a key criterion within the APEASE criteria …	automated	120 edited messages.	Not described	male and female.	adults	White, Latin American, Indigenous, and Asian.	unclear but participants participated in the DPP	76/124 (61.3%) messages were edited, 4/124 (3.2%) were added, and 8/124 (6.5%) were removed based on participant scores and feedback. Of the edited messages, 43/76 (57%) received minor word choice and grammar alterations while retaining their original BCT code; the remaining 43% (33/76, plus the 4 newly written messages) were recoded by a reviewer trained in BCT identification.	They did not exactly state what the intervention would consist of, but simply the development of the SMS message bank with the help of diabetes prevention coaches and participants who were previosuly in a diabetes prevention program.	11 out of 120 (9.2%) of the SMS were focused on social support)	None	N/A	Not described
MacPherson M et al (2021)	Using the behavior change wheel to develop text messages to promote diet and physical activity adherence following a diabetes prevention program	Translational Behavioral Medicine	Description of the SMS development: conducted by the authors using a theoretical framework	Describe the development process of a bank of text messages targeting dietary and PA adherence following a diabetes prevention program. The bank of messages developed in the current paper will be further tested following the three-week program period to assess their impact on diet and physical activity adherence	Y	Not described	Not described	Not described	Not described	Not described	N	A total of six intervention functions (education, persuasion, training, incentivization, en- vironmental restructuring, and enablement) were identified as appropriate for inclusion in a text messaging intervention for individuals at risk for developing T2D. The remaining intervention func- tions were excluded because they were either in- consistent with the overall content and counseling style us…	Small Steps for Big Change (the main program before the SMS)	Messages were written to map onto BCTs and were subsequently coded for BCT fidelity. The target behaviors were adherence to diet and PA recommendations. A total of 16 barriers/facilitators and 28 BCTs were selected for inclusion in the messages. One hundred and twenty-four messages were written based on selected BCTs. Following the fidelity check a total of 43 unique BCTs were present in the fina…	Not described	124 total messages were developed	not described	not described	not described	unclear but participants participated in the DPP	Not described as this is an intervention development study	None	message content include varioous aspects of social support, including emotiona, practical, etc.	Messages were limited to 160 characters (maximum number of characters allowable for the majority of mobile phones). This decision was made to increase the reach of these messages to any individual with a cell phone, as requiring smartphone ownership has been shown to increase health disparities. Language within the messages was designed to be as simple and clear as possible, avoiding use of jargo…	The SMS is intended to be sent to participants AFTER participation in the program to supplement behavior change interventions and improve adherence following an intervention.	Not described
Rodriguez D (2021)	Development of a computer-aided text message platform for user engagement with a digital Diabetes Prevention Program: a case study	J of the American Medical Informatics Association	case study; individual interviews.	present the development of a novel integrated multicomponent communications platform to promote patient provider communication and patient engagement in digital diabetes prevention programs.	Y	Not described	Patients (non-patient users) (3), content experts (2), technologists (2), clinicians (4), and multiple stakeholders (10). Behavior change theorists (2) Digital health experts (2) Noom coaches (3)Patients (9) Research team (5). 42 total.	Not described	Not described	PAMS intervention	Y, partnered with Noom, a commercially available dDPP mobile application that provides the evidence-based CDC-based diabetes prevention curriculum through tailored lesson plans, tracking features (eg, meals, exercise and physical activity, and weight), and virtual group and individual coaching support.	Intervention aim to incrrease engagement in a digital DPP. User-centered design (UCD) methodologies in the form of iterative cycles of focus groups, user interviews, design workshops, and other core UCD activities were utilized to defined PAMS requirements. PAMS uses computational tools to deliver theory-based, automated, tailored messages, and content to support patient use of dDPPComponents of …	Incoming messages are managed by the patient outreach module. PAMS has a cal-endar feature called PAMS schedule which sends messages according to defined time rules such as birthdays, 1 week after the start of the program, 3 months into the program, and so on, to com-plement user engagement. PAMS has a number of databases for storing data consumed and produced by the modules. Databases store the …	Messages are sent on behalf of primary care provder. They are automated but tailored according to a series of characteristics, such as engagement score, participants name, name of healthcare provider, and other defined time rules such as birthdays, 1 week after the start of the program, 3 months into the program, and so on/	Not described	Not described	Not described	Not described	Not described	Yes - patients with prediabetes	Not described	None	No SS	None	goal is to increase patient engagement in digital diabetes prevention programs. Messages are integrated with clinical workflows.	Not described
